# Supplementary material for: DHA but Not EPA Emulsions Preserve Neurological and Mitochondrial Function after Brain Hypoxia-Ischemia in Neonatal Mice
Source: PLoS One. 2016 Aug 11;11(8):e0160870. doi: 10.1371/journal.pone.0160870 (PMC4981459; doi:10.1371/journal.pone.0160870)
Supplement: S1 Data — (XLS) [file pone.0160870.s001.xls]

## Sheet: Korapat Water Maze PloS
Date/mouse	code	Latency Day 1 Training	Day 2 Training	Day 3 Training	Unflagged	Da3 % of day1	Sum training	Memory	Brain injury
9.30.11	Naive	120	81	120	81	100
9.30.11	Naive	42	17	7.6	8	18	66.6	24
10.10.11	Naive	12	36	23	20	187	71	26
10.10.11	Naive	64	12	4	19	6	79	22
10.28.11	Naive	57	21	11	11	19	89	37
10.28.11	Naive	67	15	9	37	13	91	24
10.26.11	Naive	48	10	6	15	12	63	24.5
10.27.11	Naive	120	5	16	8	13	140	16
10.28.11	Naive	42	20	14	7	32	75	20
10.31.11	Naive	59	13	5	11	9	77	20
10.31.11	Naive	46	8	2	34	4	56	28
10.31.11	Naive	25	25	8	9	32	57	22
11.02.11	Naive	115	83	79	20	69	277	25
11.02.11	Naive	61	22	10	9	16	92	24
11.03.11	Naive	62	22	23	22	37	106	28
11.03.11	Naive	25	8	3	16	11	36	23
11.03.11	Naive	33	8	8	29	25	49	23
Same date as Nai	NS	60	19	13	18	22	93	6
	NS	23	22	10	79	45	55	29
	NS	23	12	10	13	44	45	13
	NS	16	23	13	13.5	82	52	22
	NS	120	64	3	24	2	187	14
	NS	87	77	51	37	58	216	27
	NS	94	13	12	16	13	119	17
	NS	8	67	84	25	105	231	15.5
	NS	47	85	16	42	27	145	17
	NS	72	26	12	16	17	110	7
	NS	120	46	36	22	30	202	15
	NS	102	84	30	28	29	215	16
	NS	101	71	68	66	68	240	8
	NS	120	120	90	53	75	329	21
	NS	35	15	3	18	7	53	17
	NS	17	16	8	13	46	41	23
	NS	78	26	29	13	37	132	18
	NS	120	90	43	48	36	253	12
	NS	37	53	9	12	24	98	18
	NS	120	63	41	31	34	224	15
	DHA	51	18	5	8	10	74	15
	DHA	71	31	26	40	37	127	19
	DHA	73	42	44	91	61	159	21
	DHA	66	51	14	9	21	131	23
	DHA	59	23	25	41	42	105	22
	DHA	50	23	4	29	9	78	19
	DHA	32	10	13	53	41	54	27
	DHA	102	25	24	9	23	155	18
	DHA	74	41	10	31	19	125	15
	DHA	58	13	20	19	14	91	20
	DHA	56	12	20	19	36	90	20
	DHA	82	45	33	48	40	160	13
	DHA	64	45	17	6	27	126	22
	DHA	21	11	15	8	74	46	25
	DHA	83	15	5	11	6	103	17
	DHA	120	34	18	7	15	172	40
	DHA	59	30	22	13	38	110	29
	DHA	61	37	51	82	84	148	15
	DHA	38	31	27	53	7	96	14
	DHA	120	77	41	40	34	238	24
	DHA	49	25	12	28	25	86	12
	EPA
	EPA	120	82	42	39		245	16
	EPA	28	16	6	14		50	18.6
	EPA	20	8.6	7.6	18		36	25
	EPA	75	20	9	14		104	18
	EPA	87	20	22	93		129	18.6
	EPA	111	20	36.4	110		166	14
	EPA	84	47	16	44		147	20
	EPA	97	74	92	86		263	10
	EPA	93	91	6	42		190	15
	EPA	62	4.8	5	44		71	19
	EPA	58	22	5.5	11		85	25
	EPA	63	36	14	4		112	19
	EPA	37	52	43	82		132	13
	EPA	40	37	4.7	9.7		81	19
	EPA			32	12	7	28		51	8.8
