# Supplementary material for: DHA but Not EPA Emulsions Preserve Neurological and Mitochondrial Function after Brain Hypoxia-Ischemia in Neonatal Mice
Source: PLoS One. 2016 Aug 11;11(8):e0160870. doi: 10.1371/journal.pone.0160870 (PMC4981459; doi:10.1371/journal.pone.0160870)
Supplement: S2 Data — Mitochondrial ROS generation rate in vitro. (XLSX) [file pone.0160870.s002.xlsx]

## Sheet: Korapat stand exp mito+DHA PloS
Column 1	Kode	H2O2 emiss rate
11/30/12	N	1063
11/30/12	O2	4711
11/30/12	O2+DHA7	3926
11/30/12	O2+EPA7	4873
9/16/15	N	1275
9/16/15	O2	10330
9/16/15	O2+DHA7	6380
9/16/15	O2+DHA1	9731
9/18/15	N	1005
9/18/15	O2	7870
9/18/15	O2+DHA7	5840
9/18/15	O2+DHA1	6108
9/18/15	O2+EPA7	7436
10/01/15	N	939
10/01/15	O2	8184
10/01/15	O2+DHA7	6777
10/01/15	O2+DHA1	8086
10/01/15	O2+EPA7	7253
10/27/15	N	1385
10/27/15	O2	8631
10/27/15	O2+DHA7	2675
10/27/15	O2+DHA1	8405
10/27/15	O2+EPA7	7571
