# Supplementary material for: DHA but Not EPA Emulsions Preserve Neurological and Mitochondrial Function after Brain Hypoxia-Ischemia in Neonatal Mice
Source: PLoS One. 2016 Aug 11;11(8):e0160870. doi: 10.1371/journal.pone.0160870 (PMC4981459; doi:10.1371/journal.pone.0160870)
Supplement: S3 Data — (XLSX) [file pone.0160870.s003.xlsx]

## Sheet: Sheet1
IV PN CNS
05.17.2016
Individual Raw Data
		1	2	3	4	5	6	7	8	9	10	11	12	13	14	15	16
RvD1	375/215	0.456481	0.136215	0.079961	0.0992083	0.192056	0.111229	0.1472	0	0	0	0.167993	0.729508	0.471061	0.333768	0.265914	1.66993
RvD2	375/215	0.368895	0.262457	0.340087	1.32446	0.339574	0.396985	0.213262	0.321801	0.323567	0.0912187	1.93997	2.33433	4.77703	4.3103	3.80799	7.23505
RvD3 3	375/181	1.35122	0.150342	0.879905	1.20611	0.772958	0.221729	0.525713	1.62514	0.409346	0.534447	2.91936	5.38252	5.22488	11.7807	7.53092	16.5748
RvD4	375/255	0.627501	0.79794	0.763412	1.3999	0.700206	0.393835	0.214165	0.543468	0.413813	0.33404	2.62572	4.82578	10.1151	2.5975	3.37837	7.03951
RvD5	359/199	0.133365	0.103803	0.202229	0.119906	0.144367	0.105088	0.127337	0.165862	0.15583	0.221884	0.504119	0.739775	1.27224	1.4986	1.04524	2.52637
RvD6	359/101	0	0	0	0	0	0	0	0	0	0	1.51968	2.70339	4.75857	3.96732	3.9533	3.16876
AT-RvD1	375/215	0	0	0	0	0	0	0	0	0	0	0	0	0	0	0	0
AT-RvD3	375/147	0	0	0	0	0	0	0	0	0	0	0	0	0	0	0	0
PD1	359/153	3.14765	2.10188	3.54631	2.27012	5.25743	4.15421	2.35675	2.65093	1.46043	2.32679	2.56729	6.4584	3.71714	6.00703	2.29717	8.27422
AT-PD1	359/153	0	0	0	0	0	0	0	0	0	0	0	0	0	0	0	0
10S,17S-diHDHA	359/153	1.69935	0.939138	0.631976	0.773258	0.623763	0.858572	0.344918	1.17336	1.00963	1.29387	0.444422	0.61988	0.651178	1.16658	2.2542	4.54751
22-OH-PD1	375/153	0	0	0	0	0	0	0	0	0	0	0	0	0	0	0	0
MaR1	359/221	4.0217	2.44859	2.01603	3.27419	4.98373	2.54186	1.35299	3.72243	2.59049	3.56095	1.07398	3.8922	4.36103	4.82518	1.89855	8.57156
7S,14S-diHDHA	359/221	0.434603	0.201295	0.571952	0.579059	0.929398	0.4944	0.404164	0.426985	0.33789	0.517707	0.88701	1.07833	2.37874	0.912397	0.501285	1.40414
4S,14S-diHDHA	359/101	0	0	0	0	0	0	0	0	0	0	0	0	0	0	0	0
RvE1	349/195	0	0	0	0	0	0	0	0	0	0	0	0	0	0	0	0
RvE2	333/253	8.39819	0.449452	0.478841	0.513338	0.437196	0.78346	0.370623	0.659107	0.526919	0.563255	2.05073	4.79	4.53649	2.75371	3.37017	4.3907
RvE3	333/201	7.42306	2.79425	3.11655	6.96681	6.44524	7.01895	3.67333	18.299	13.1927	15.2412	6.03075	14.4488	4.02447	6.88227	3.20556	14.161
LXA4	351/115	0.099514	0.0567333	0.0662896	0.0579866	0.0421867	0.0670228	0.041688	0.0752031	0.108959	0.0865823	0.0573631	0.164509	0.0702449	0.0652655	0.108641	0.0704632
LXB4	351/221	3.22811	0.819922	2.45143	5.36483	2.96692	1.72132	0.689233	1.27124	0.607618	1.71273	0.568822	1.28684	1.41153	4.13995	1.9942	3.25978
5S,15S-diHETE	335/115	3.11255	4.68564	1.39894	3.71973	3.01769	4.51947	3.76809	5.12165	5.35804	9.26059	5.77709	9.84483	7.29624	5.116	4.00708	6.45712
AT-LXA4	351/115	0.772185	0.546577	0.363014	0.478666	0.379439	0.456494	0.192506	0.459066	0.375929	0.235095	0.19894	0.352908	0.323001	0.543753	0.265606	0.477637
AT-LXB4	351/115	0	0	0	0	0	0	0	0	0	0	0	0	0	0	0	0
LTB4	335/195	1.85766	1.0946	1.24366	1.37864	1.53469	1.76241	0.546728	1.416	1.23343	1.59107	0.84605	1.74258	1.75234	1.64627	1.53276	1.74086
20-OH-LTB4	351/195	0	0	0	0	0	0	0	0	0	0	0	0	0	0	0	0
20-COOH-LTB4	365/195	0	0	0	0	0	0	0	0	0	0	0	0	0	0	0	0
5S,12S-diHETE	335/195	0.486888	0.296635	0.421581	0.33558	0.876225	1.44902	0.137571	0.341358	0.756531	0.271082	0.193562	0.167627	0.329946	0.881389	0.0886578	0.233398
PGD2	351/189	2748.69	624.402	2495.87	2621.14	2179.94	1777.96	525.762	555.05	1394.69	303.551	325.95	688.887	1084.7	708.734	577.405	1965.69
PGE2	351/189	239.966	29.8429	232.922	192.709	215.166	146.572	40.8392	41.7866	95.0417	47.7835	15.7311	15.9864	41.3724	31.9803	38.5897	44.8834
PGF2a	351/193	1196.91	92.2869	1186.86	1054.35	869.841	690.741	116.941	59.3484	292.978	36.0737	36.4191	148.018	99.7872	74.541	95.6691	321.305
TXB2	369/169	1164.17	113.278	1287.16	1293.44	996.084	631.2	100.879	84.6679	308.407	48.5368	44.3462	163.891	145.6	92.3752	105.435	401.795
17-HDHA	343/245	29.8867	44.7364	35.5129	26.1596	35.2484	21.3185	20.3233	15.7473	38.4179	13.5002	26.6672	43.2113	71.9263	23.7218	68.1101	28.1462
14-HDHA	343/205	24.7165	19.0904	16.3871	9.79987	54.0434	5.31169	8.24288	5.13906	7.5704	2.26924	9.94166	12.4872	22.9627	12.2444	29.2213	12.6388
7-HDHA	343/141	3.0442	2.71445	1.37224	0.205023	0.893872	0.341051	0.37891	0.661448	0.477583	0.234942	2.47696	4.49697	9.09228	3.06627	12.6895	5.3937
4-HDHA	343/101	14.0664	16.0641	2.91978	0.422471	0.983578	1.40554	0.381289	0.700114	5.43023	1.01922	4.19386	8.1088	21.8422	5.8331	27.1573	11.333
18-HEPE	317/259	3.95314	5.73778	6.49118	6.24061	7.05654	5.72815	6.32461	5.34245	6.14556	5.94089	46.1019	83.8216	255.941	29.6139	132.58	64.0888
15-HEPE	317/219	1.05259	0.879337	2.56915	2.7322	2.31561	2.28178	1.94672	1.89099	1.84244	1.64896	6.60043	10.5547	33.9273	4.73688	18.2321	7.85205
12-HEPE	317/179	14.2538	10.1574	21.7527	14.7708	85.4106	7.55314	14.5898	8.07214	9.80086	6.88577	16.6008	17.9364	49.3012	10.5689	30.2633	13.1254
5-HEPE	317/115	5.6783	6.86695	6.34715	5.42832	6.04264	4.57475	4.69128	3.47634	6.30908	2.53317	9.49768	18.6363	32.8602	6.66557	28.5007	8.95487
15-HETE	319/219	148.494	75.8955	308.272	213.502	214.167	116.787	41.4448	43.4858	104.608	24.3922	25.2177	41.1087	55.8876	51.6238	65.7038	70.5075
12-HETE	319/179	175.06	72.5519	93.0004	44.7889	304.481	24.7561	24.4017	17.542	33.897	9.7754	15.0147	14.6091	19.268	25.7991	38.4384	17.4054
5-HETE	319/115	43.3987	26.3847	16.6901	2.52924	4.60582	6.51839	1.66189	6.52425	14.2068	3.22151	4.92335	6.01496	11.6082	7.58515	14.2048	9.5336
AA	303/259	16302.4	10065	11386.6	12694.9	9557.67	10329.9	6353.19	9415.76	9917.86	1826.11	8158.57	9336.3	5903.47	11657.5	9063.75	8850.24
EPA	301/257	7962.22	4718.38	4064.8	3846.6	4461	2863.06	1358.31	3279.78	3641.89	250.951	2548.09	2545.64	1550.65	2396.2	3060.13	1274.17
DHA	327/283	39879.4	27917.1	42244.4	56026.1	39547.8	40740.9	32967.5	38891.2	33615.7	10115.1	26400.9	39720.6	24386.7	38079.3	26408.6	30245.6

## Sheet: Sheet2
IV PN CNS
05.17.2016
Averages and SEM Values
		Sham L	Sham R	Saline L	Saline R	TRI L	TRI R		SEM Saline L	SEM Saline R	SEM TRI L	SEM TRI R
RvD1	375/215	0.296348	0.0895846	0.150162	0	0.456188	0.756537		0.0233798	0	0.162266	0.457116
RvD2	375/215	0.315676	0.832272	0.316607	0.245529	3.01711	5.11778		0.0542653	0.0771568	0.887292	1.06852
RvD3 3	375/181	0.750783	1.04301	0.5068	0.856313	4.50892	11.9621		0.159407	0.386109	0.796081	2.61232
RvD4	375/255	0.712721	1.08166	0.436069	0.43044	5.85554	4.33846		0.141888	0.0610254	2.22247	1.36921
RvD5	359/199	0.118584	0.161068	0.125598	0.181192	0.83871	1.69007		0.0113721	0.0205512	0.227188	0.43815
RvD6	359/101	0	0	0	0	2.99388	3.69646		0	0	0.9462	0.263882
AT-RvD1	375/215	0	0	0	0	0	0		0	0	0	0
AT-RvD3	375/147	0	0	0	0	0	0		0	0	0	0
PD1	359/153	2.62477	2.90821	3.9228	2.14605	4.24761	5.52614		0.84531	0.355352	1.15416	1.7421
